# Supplementary material for: Impact of Maternal Metabolic Status on Human Milk Oligosaccharide Composition: A Population-Based Cross-Sectional Study in Central South China
Source: Nutrients. 2025 Apr 28;17(9):1480. doi: 10.3390/nu17091480 (PMC12073883; doi:10.3390/nu17091480)
Supplement: Supplementary file 1 [file nutrients-17-01480-s001.zip]

Archive with 1 entries (1 files):
- nutrients-3585946-supplementary.pdf
